# Supplementary material for: Expression landscape of epigenetic genes in human hepatocellular carcinoma
Source: J Physiol Biochem. 2025 Jun 12;81(3):699–727. doi: 10.1007/s13105-025-01095-6 (PMC12373563; doi:10.1007/s13105-025-01095-6)
Supplement: Supplementary file 1 — Supplementary file1 (XLSX 40 KB) [file 13105_2025_1095_MOESM1_ESM.xlsx]

## Sheet: Suppl Table 1
Class	Family	Full name	Gene symbol	Target	Reference
Writer	DNMTs	DNA methyltransferases	DNMT1	CpG	Nucleic Acids Res. 2011 Oct;39(19):8355-65
	DNMTs	DNA methyltransferases	DNMT3A	CpG	J Biol Chem. 2002 Oct 11;277(41):38746-54
	DNMTs	DNA methyltransferases	DNMT3B	CpG	Hum Mol Genet. 2006 May 1;15(9):1375-85
	PRMTs	Arginine (R) methyltransferases	CARM1	H3R17	J Biol Chem. 2004 Dec 24;279(52):54348-57.
	PRMTs	Arginine (R) methyltransferases	PRMT1	H4R3	Mol Cell. 2008 Jul 25;31(2):212-21.
	PRMTs	Arginine (R) methyltransferases	PRMT2	H4	Biochem J. 2009 Jun 26;421(2):253-61.
	PRMTs	Arginine (R) methyltransferases	PRMT3	To specify	Biochim Biophys Acta. 2008 Sep;1780(9):1062-9.
	PRMTs	Arginine (R) methyltransferases	PRMT5	H3R8, H4R3	Cell Res. 2010 Sep;20(9):1023-33
	PRMTs	Arginine (R) methyltransferases	PRMT6	H3R2, H4K20	Proc Natl Acad Sci U S A. 2013 Sep 10;110(37):14894-9
	PRMTs	Arginine (R) methyltransferases	PRMT7	H2A, H4R3	J Biol Chem. 2005 Feb 4;280(5):3656-64.
	PRMTs	Arginine (R) methyltransferases	PRMT8	H4R	J Biol Chem. 2005 Sep 23;280(38):32890-6.
	PRMTs	Arginine (R) methyltransferases	PRMT9	H4R3	J Biol Chem. 2015 Jul 3;290(27):16723-43.
	KMTs	Lysisne (K) methyltransferase	ASH1L	H3K36	Biochim Biophys Acta. 2015 Sep;1850(9):1842-8
	KMTs	Lysisne (K) methyltransferase	ASH2L	To specify	J Biol Chem. 2011 Apr 8;286(14):12234-44.
	KMTs	Lysisne (K) methyltransferase	DOT1L	H3K79	Mol Cell. 2007 Aug 17;27(4):636-46
	KMTs	Lysisne (K) methyltransferase	EHMT1	H3K9	Science. 2002 May 10;296(5570):1132-6
	KMTs	Lysisne (K) methyltransferase	EHMT2	H3K9	J Biol Chem. 2009 Mar 27;284(13):8395-405.
	KMTs	Lysisne (K) methyltransferase	EZH1	H3K27	Mol Cell. 2008 Nov 21;32(4):503-18.
	KMTs	Lysisne (K) methyltransferase	EZH2	H3K27	Proc Natl Acad Sci U S A. 2012 Feb 21;109(8):2989-94.
	KMTs	Lysisne (K) methyltransferase	KMT2A	H3K4	Mol Cell. 2009 Jan 30;33(2):181-91
	KMTs	Lysisne (K) methyltransferase	KMT2B	H3K4	J Biol Chem. 2015 Mar 6;290(10):6361-75
	KMTs	Lysisne (K) methyltransferase	KMT2C	H3K4	J Biol Chem. 2007 Jul 13;282(28):20395-406
	KMTs	Lysisne (K) methyltransferase	KMT2D	H3K4	Structure. 2015 Oct 6;23(10):1921-1933.
	KMTs	Lysisne (K) methyltransferase	KMT2E	H3K4	PLoS One. 2013 Oct 9;8(10):e77020.
	KMTs	Lysisne (K) methyltransferase	KMT5A	To specify	Nature. 2016 Jun 30;534(7609):714-718
	KMTs	Lysisne (K) methyltransferase	KMT5B	H3K36	PLoS One. 2010; 5(12): e14447
	KMTs	Lysisne (K) methyltransferase	KMT5C	To specify	PLoS One. 2010; 5(12): e14447
	KMTs	Lysisne (K) methyltransferase	MECOM	To specify	Biology 2013, 2, 107-141
	KMTs	Lysisne (K) methyltransferase	NSD1	H3K36, H4K20	Nat Chem Biol. 2020 Dec;16(12):1403-1410
	KMTs	Lysisne (K) methyltransferase	NSD2	H3K27	Genet Med. 2021 Aug;23(8):1474-1483.
	KMTs	Lysisne (K) methyltransferase	NSD3	H3K4, H3K27	Biochem Biophys Res Commun. 2006 Jun 23;345(1):318-23.
	KMTs	Lysisne (K) methyltransferase	PRDM16	H3K9	Biology 2013, 2, 107-141
	KMTs	Lysisne (K) methyltransferase	PRDM2	H3K9	Cell Rep. 2014 Aug 21; 8(4): 1049–1062
	KMTs	Lysisne (K) methyltransferase	PRDM6	H3R2, H4K20	Biology 2013, 2, 107-141
	KMTs	Lysisne (K) methyltransferase	PRDM7	To specify	J Biol Chem. 2016 Jun 24; 291(26): 13509–13519
	KMTs	Lysisne (K) methyltransferase	PRDM8	To specify	Cancers (Basel). 2020 Apr; 12(4): 1057
	KMTs	Lysisne (K) methyltransferase	PRDM9	H3K4	J Biol Chem. 2014 Apr 25;289(17):12177-12188
	KMTs	Lysisne (K) methyltransferase	SETD1A	H3K4	Arthritis Rheum. 2011 Jan;63(1):168-79.
	KMTs	Lysisne (K) methyltransferase	SETD1B	H3K4	J Biol Chem. 2015 Mar 6;290(10):6361-75.
	KMTs	Lysisne (K) methyltransferase	SETD2	H3K36me2	J Biol Chem. 2005 Oct 21;280(42):35261-71
	KMTs	Lysisne (K) methyltransferase	SETD3	H3K36	Experimental & Molecular Medicine (2017) 49, e324
	KMTs	Lysisne (K) methyltransferase	SETD4	H3K20me3	Cancer Res. 2019 Sep 15;79(18):4729-4743
	KMTs	Lysisne (K) methyltransferase	SETD6	H2AZK7me1	Epigenetics 8:2, 177–183; February 2013
	KMTs	Lysisne (K) methyltransferase	SETD7	H3K4me1	Cell Research volume 21, pages381–395 (2011)
	KMTs	Lysisne (K) methyltransferase	SETDB1	H3K9	Mol Cell. 2003 Aug;12(2):475-87.
	KMTs	Lysisne (K) methyltransferase	SETDB2	H3K9	J Biol Chem. 2010 Jun 25;285(26):20234-41.
	KMTs	Lysisne (K) methyltransferase	SETMAR	H3K4, H3K36	Experimental & Molecular Medicine (2017) 49, e324
	KMTs	Lysisne (K) methyltransferase	SMYD1	H3K4	Proc. Natl. Acad. Sci. U. S. A., 103 (2006), pp. 2713-2718
	KMTs	Lysisne (K) methyltransferase	SMYD2	H3K4, H3K36	Nature. 2006 Nov 30;444(7119):629-32.
	KMTs	Lysisne (K) methyltransferase	SMYD3	H3K4	Nat Cell Biol. 2004 Aug;6(8):731-40
	KMTs	Lysisne (K) methyltransferase	SMYD4	H3K36me3	Nat Commun. 2022; 13: 3190
	KMTs	Lysisne (K) methyltransferase	SMYD5	H4K20	Current Opinion in Physiology 2018, 1:140–152
	KMTs	Lysisne (K) methyltransferase	SUV39H1	H3S10, H3K9me1, H4	Mol Cell. 2007 Aug 17;27(4):636-46.
	KMTs	Lysisne (K) methyltransferase	SUV39H2	H3K9me1	Mol Cell Biol. 2000 Dec;20(24):9423-33
	HATs	Histone acetyl transferases	ATF2	H2B, H4, DNA motif	Nature volume 405, pages195–200 (2000)
	HATs	Histone acetyl transferases	BRD4	H3K9, H3K14, H4K5, H4K12, H3K122	Proc Natl Acad Sci U S A. 2003 Jul 22;100(15):8758-63.
	HATs	Histone acetyl transferases	CIITA	H3, H4	Nature Immunology volume 2, pages652–657 (2001)
	HATs	Histone acetyl transferases	CLOCK	H3, H4	Cell. 2006 May 5;125(3):497-508
	HATs	Histone acetyl transferases	CREBBP	To specify	Cell. 1996 Nov 29;87(5):953-9.
	HATs	Histone acetyl transferases	EP300	H2A, H2B, H3, H4	J Biol Chem. 2006 Dec 29;281(52):40292-301.
	HATs	Histone acetyl transferases	GTF3C4	H3	Mol Cell Biol. 1999 Feb;19(2):1605-15
	HATs	Histone acetyl transferases	HAT1	H4	Curr Biol. 1998 Jan 15;8(2):96-108.
	HATs	Histone acetyl transferases	JADE1	H3, H4	J Biol Chem. 2004 Dec 31;279(53):56032-41
	HATs	Histone acetyl transferases	KAT14	To specify	Mol Cell Biol. 2009 Mar;29(5):1176-88
	HATs	Histone acetyl transferases	KAT2A	To specify	Mol Cell Biol. 2000 Jan;20(2):556-62
	HATs	Histone acetyl transferases	KAT2B	To specify	Cell. 1996 Nov 29;87(5):953-9.
	HATs	Histone acetyl transferases	KAT5	H2AK5, H3K14, H4K5,H4K8, H4K12, H4K16	Genes Cells. 1998 Dec;3(12):789-800.
	HATs	Histone acetyl transferases	KAT6A	H3, H4	Oncogene. 2001 Jan 18;20(3):404-9.
	HATs	Histone acetyl transferases	KAT6B	H3	J Biol Chem. 1999 Oct 1;274(40):28528-36.
	HATs	Histone acetyl transferases	KAT7	To specify	J Biol Chem. 1999 Aug 13;274(33):23027-34.
	HATs	Histone acetyl transferases	KAT8	H2A, H3, H4	Mol Cell Biol. 2005 Nov;25(21):9175-88.
	HATs	Histone acetyl transferases	MEAF6	H2A, H3K14, H4K5, H4K8, H4K12	Mol Cell. 2006 Jan 6;21(1):51-64.
	HATs	Histone acetyl transferases	NAA50	To specify	J Biol Chem. 2009 Nov 6;284(45):31122-9
	HATs	Histone acetyl transferases	NAA60	H4K20, H4K79, H4K91	Mol Cell. 2011 Oct 7;44(1):39-50
	HATs	Histone acetyl transferases	NCOA1	H3K4me3, H4	Nature. 1997 Sep 11;389(6647):194-8.
	HATs	Histone acetyl transferases	NCOA2	To specify	Nature. 1998 May 7;393(6680):88-91.
	HATs	Histone acetyl transferases	NCOA3	To specify	Cell. 1997 Aug 8;90(3):569-80.
Eraser	TETs	Tet methylcytosine dioxygenases	TET1	mC	Cell. 2011 Apr 29;145(3):423-34
	TETs	Tet methylcytosine dioxygenases	TET2	mC	Cell. 2013 Dec 19;155(7):1545-55.
	TETs	Tet methylcytosine dioxygenases	TET3	mC	Structure. 2018 Jan 2;26(1):85-95.e3.
	HDMs	Histone demethylase	HIF1AN	To specify	BioMol Concepts 2014; 5(3): 209–224
	HDMs	Histone demethylase	HR	H3K9me1, H3K9me2	FASEB J. 2014 Apr;28(4):1534-42
	HDMs	Histone demethylase	JARID2	H3K27, H3K9	BioMol Concepts 2014; 5(3): 209–224
	HDMs	Histone demethylase	JMJD1C	H3K9me1, H3K9me2	Int J Oncol. 2007 Jul;31(1):219-23.
	HDMs	Histone demethylase	JMJD6	H3R2me2, H4R3me2	SCIENCE 19 Oct 2007 Vol 318, Issue 5849 pp. 444-447
	HDMs	Histone demethylase	KDM1A	H3K4me1, H3K4me2, H3K9me	Nature. 2010 Apr 1;464(7289):792-6.
	HDMs	Histone demethylase	KDM1B	H3K4me1, H3K4me2	Nature. 2009 Sep 17;461(7262):415-8.
	HDMs	Histone demethylase	KDM2A	H3K36me1, H3K36me2	Mol Cell. 2010 Apr 23;38(2):179-90.
	HDMs	Histone demethylase	KDM2B	H3K4me3, H3K36me1, H3K36me2, H3K79me2, H3K79me3	Nat Cell Biol. 2015 Sep;17(9):1158-68.
	HDMs	Histone demethylase	KDM3A	H3K9me1, H3K9me2	Cell. 2006 May 5;125(3):483-95.
	HDMs	Histone demethylase	KDM3B	H3K9me1, H3K9me3	Cell. 2006 May 5;125(3):483-95.
	HDMs	Histone demethylase	KDM4A	H3K4me3, H3K9me2, H3K9me3, H3K36me2, H3K36me3	J Biol Chem. 2011 Dec 2;286(48):41616-41625.
	HDMs	Histone demethylase	KDM4B	H3K9me2, H3K9me3, H3K36me2, H3K36me3	Cell. 2006 May 5;125(3):467-81.
	HDMs	Histone demethylase	KDM4C	H3K9me2, H3K9me3, H3K36me2, H3K36me3	J Biol Chem. 2011 Dec 2;286(48):41616-41625.
	HDMs	Histone demethylase	KDM4D	H3K9me2, H3K9me3	Cell. 2006 May 5;125(3):467-81.
	HDMs	Histone demethylase	KDM4E	H3K9me2, H3K9me3	J Biol Chem. 2011 Dec 2;286(48):41616-41625.
	HDMs	Histone demethylase	KDM5A	H3K4me1, H3K4me2, H3K4me3	Nat Struct Mol Biol. 2008 Apr;15(4):419-21
	HDMs	Histone demethylase	KDM5B	H3K4me1, H3K4me2, H3K4me4	Nature. 2010 Apr 1;464(7289):792-6.
	HDMs	Histone demethylase	KDM5C	H3K4me1, H3K4me2, H3K4me5	Cell. 2007 Mar 23;128(6):1077-88.
	HDMs	Histone demethylase	KDM5D	H3K4me1, H3K4me2, H3K4me6	Cell. 2007 Mar 23;128(6):1077-88.
	HDMs	Histone demethylase	KDM6A	H3K27me2, H3K27me3	Nature. 2007 Oct 11;449(7163):689-94.
	HDMs	Histone demethylase	KDM6B	H3K27me2, H3K27me3, H3K27me4	Cell Chem Biol. 2017 Mar 16;24(3):371-380.
	HDMs	Histone demethylase	KDM7A	H3K9me2, H3K27me2, H4K20me1	Genes Dev. 2010 Mar 1;24(5):432-7.
	HDMs	Histone demethylase	KDM8	H3K36me2	Proc Natl Acad Sci U S A. 2010 May 25;107(21):9671-6.
	HDMs	Histone demethylase	PHF2	H3K9me2	Nat Cell Biol. 2011 Jun;13(6):668-75.
	HDMs	Histone demethylase	PHF8	H3K9me1, H3K9me2, H3K27me2, H4K20me1, H3K36me2, H3K36me3, H3K4me3	Nature. 2010 Jul 22;466(7305):508-12.
	HDMs	Histone demethylase	RIOX1	H3K36me3	Nature Structural & Molecular Biology volume 19, pages1273–1281 (2012)
	HDMs	Histone demethylase	RIOX2	To specify	BioMol Concepts 2014; 5(3): 209–224
	HDMs	Histone demethylase	UTY	H3K27me	J Biol Chem. 2014 Jun 27;289(26):18302-13.
	HDACs	Histone deacetylases	HDAC1	H3, H4	Proc Natl Acad Sci U S A. 1999 Apr 27;96(9):4868-73.
	HDACs	Histone deacetylases	HDAC10	H2AKac, H2BKac, H3Kac, H4Kac	Nucleic Acids Res. 2002 Mar 1;30(5):1114-23.
	HDACs	Histone deacetylases	HDAC11	H2AKac, H2BKac, H3Kac, H4Kac	J Biol Chem. 1997 Oct 31;272(44):28001-7.
	HDACs	Histone deacetylases	HDAC2	H2AKac, H2BKac, H3Kac, H4Kac	J Biol Chem. 1997 Oct 31;272(44):28001-7.
	HDACs	Histone deacetylases	HDAC3	H2AKac, H2BKac, H3Kac, H4Kac	Proc Natl Acad Sci U S A. 2000 Feb 1;97(3):1056-61.
	HDACs	Histone deacetylases	HDAC4	H2AKac, H2BKac, H3Kac, H4Kac	Proc Natl Acad Sci U S A. 1999 Apr 27;96(9):4868-73.
	HDACs	Histone deacetylases	HDAC5	H2AKac, H2BKac, H3Kac, H4Kac	Proc Natl Acad Sci U S A. 1999 Apr 27;96(9):4868-73.
	HDACs	Histone deacetylases	HDAC6	H2AKac, H2BKac, H3Kac, H4Kac	Proc Natl Acad Sci U S A. 1999 Apr 27;96(9):4868-73.
	HDACs	Histone deacetylases	HDAC7	H2AKac, H2BKac, H3Kac, H4Kac	J Biol Chem. 2008 Apr 25;283(17):11355-63.
	HDACs	Histone deacetylases	HDAC8	H2AKac, H2BKac, H3Kac, H4Kac	J Biol Chem. 2000 May 19;275(20):15254-64.
	HDACs	Histone deacetylases	HDAC9	H3Kac, H4Kac	Proc Natl Acad Sci U S A. 2001 Sep 11;98(19):10572-7.
	HDACs	Histone deacetylases	SIRT1	H1K26ac, H3K9ac, H4K16ac	Mol Cell. 2004 Oct 8;16(1):93-105.
	HDACs	Histone deacetylases	SIRT2	H3K18ac, H3K56ac, H4K16ac, H4K20me1	Nat Struct Biol. 2001 Jul;8(7):621-5.
	HDACs	Histone deacetylases	SIRT3	To specify	Proc Natl Acad Sci U S A. 2006 Jul 5;103(27):10224-10229.
	HDACs	Histone deacetylases	SIRT5	To specify	J Mol Biol. 2008 Oct 10;382(3):790-801.
	HDACs	Histone deacetylases	SIRT6	H3K9ac, H3K56ac	Nature. 2008 Mar 27;452(7186):492-6.
	HDACs	Histone deacetylases	SIRT7	H3K18ac	Nature. 2012 Jul 5;487(7405):114-8.
	HDIs	Histone deiminases	PADI1	H2AR, H3R, H4R	Sci Rep. 2016 Dec 8;6:38727
	HDIs	Histone deiminases	PADI2	H2AR, H3R, H4R	Leukemia. 2017 Feb;31(2):373-381
	HDIs	Histone deiminases	PADI4	H2AR, H3R2, H3R8, H3R17, H3R26, H4R	Cell 128, 693-705, February 23,2007
Reader	MBPs	Methylated CpG binding proteins	BAZ2A	H4K16ac, DNA motif	EMBO J. 2001 Sep 3;20(17):4892-900.
	MBPs	Methylated CpG binding proteins	BAZ2B	H1.4ac, H2Aac, H2Bac, H3ac, H4Kac	Cell. 2012 Mar 30;149(1):214-31.
	MBPs	Methylated CpG binding proteins	CHTOP	Binds 5hmC to call PRMT1	Cell Rep. 2014 Oct 9;9(1):48-60
	MBPs	Methylated CpG binding proteins	CXXC4	Unmethylated D to recruit TETs	Nature. 2013 May 2;497(7447):122-6
	MBPs	Methylated CpG binding proteins	CXXC5	Unmethylated D to recruit TETs	Nature. 2013 May 2;497(7447):122-6
	MBPs	Methylated CpG binding proteins	DMAP1	H3K9me	J Biol Chem. 2004 Mar 5;279(10):9539-46
	MBPs	Methylated CpG binding proteins	MBD1	mCG, DNA motif	Cell Rep. 2014 Oct 9;9(1):48-60.
	MBPs	Methylated CpG binding proteins	MBD2	mCG, DNA motif	Cell. 2010 Oct 29;143(3):470-84
	MBPs	Methylated CpG binding proteins	MBD3	To specify	J Biol Chem. 2014 Jan 17;289(3):1294-302.
	MBPs	Methylated CpG binding proteins	MBD4	G:T, G:U	Proc Natl Acad Sci U S A. 2003 Dec 9;100(25):15071-6.
	MBPs	Methylated CpG binding proteins	MBD5	To specify	PLoS One. 2010 Aug 6;5(8):e11982.
	MBPs	Methylated CpG binding proteins	MBD6	To specify	PLoS One. 2010 Aug 6;5(8):e11982
	MBPs	Methylated CpG binding proteins	MECP2	mCG, DNA motif	Nucleic Acids Res. 2000 May 15;28(10):2201-6.
	MBPs	Methylated CpG binding proteins	UHRF1	H3K9me3, H3R2, H3, mCG	Oncogene. 2004 Oct 7;23(46):7601-10
	MBPs	Methylated CpG binding proteins	ZBTB33	CG, mCG, DNA motif	Mol Cell Biol. 2006 Jan;26(1):169-81.
	MBPs	Methylated CpG binding proteins	ZBTB38	To specify	Mol Cell Biol. 2006 Jan;26(1):169-81
	MBPs	Methylated CpG binding proteins	ZBTB4	To specify	Mol Cell Biol. 2006 Jan;26(1):169-81.
	MBPs	Methylated CpG binding proteins	ZFP57	mC, DNA motif	Genes Dev. 2019 Jan 1;33(1-2):49-54.
	HMRs	Histone methyl readers	AIRE	H3K4, H3K4me3, DNA motif	EMBO Rep. 2008 Apr;9(4):370-6
	HMRs	Histone methyl readers	ARID4A	DNA motif	Nucleic Acids Res. 2005 Jan 7;33(1):66-80.
	HMRs	Histone methyl readers	ATRX	H3K9me2, H3K9me3, H3K4	Hum Mol Genet. 1998 Apr;7(4):679-84.
	HMRs	Histone methyl readers	BPTF	H3K4me3	PLoS Genet. 2008 Oct;4(10):e1000241.
	HMRs	Histone methyl readers	CBX1	H3K9me3, H3K27me3	BMC Cell Biology volume 10, Article number: 41 (2009)
	HMRs	Histone methyl readers	CBX2	H3K9me3, H3K27me3	J Biol Chem. 2011 Jan 7; 286(1): 521–529
	HMRs	Histone methyl readers	CBX3	H3K9me3	BMC Cell Biology volume 10, Article number: 41 (2009)
	HMRs	Histone methyl readers	CBX4	H3K9me3	J Biol Chem. 2011 Jan 7; 286(1): 521–529
	HMRs	Histone methyl readers	CBX5	H3K9me, H3K27me3	Nature. 2009 Oct 8;461(7265):819-22.
	HMRs	Histone methyl readers	CBX6	H3K9me3, H3K27me3	J Biol Chem. 2011 Jan 7; 286(1): 521–529
	HMRs	Histone methyl readers	CBX7	H3K9me3, H3K27me3	J Med Chem. 2014 Apr 10;57(7):2874-83
	HMRs	Histone methyl readers	CBX8	H3K9me3, H3K27me3	J Biol Chem. 2011 Jan 7; 286(1): 521–529
	HMRs	Histone methyl readers	CDY1	H4	J Biol Chem. 2008 Jul 11;283(28):19626-35
	HMRs	Histone methyl readers	CDYL	H4	Cell 143, 470–484, October 29, 2010
	HMRs	Histone methyl readers	CDYL2	H3K9me3	Cell 143, 470–484, October 29, 2010
	HMRs	Histone methyl readers	CHD1	To specify	Mutat Res. 2007 May 1;618(1-2):30-40
	HMRs	Histone methyl readers	CHD2	To specify	Mutat Res. 2007 May 1;618(1-2):30-40
	HMRs	Histone methyl readers	CHD3	To specify	Mutat Res. 2007 May 1;618(1-2):30-40
	HMRs	Histone methyl readers	CHD4	CHROMODOMAIN (HDAC)	Am J Hum Genet. 2016 Oct 6;99(4):934-941
	HMRs	Histone methyl readers	CHD5	H3K27me3, H3K4	Dev Cell. 2013 Aug 12;26(3):223-36
	HMRs	Histone methyl readers	CHD8	H1	Mol Cell Biol. 2007 Dec;27(24):8729-38
	HMRs	Histone methyl readers	DIDO1	H3K4me3	Cell Rep. 2013 Jul 11;4(1):148-58
	HMRs	Histone methyl readers	DNMT3L	H3K4	Nature. 2015 Jan 29;517(7536):640-4
	HMRs	Histone methyl readers	EED	H3K27me3	EMBO J. 2004 Oct 13;23(20):4061-71
	HMRs	Histone methyl readers	GATAD1	H3K4me3	Cell. 2010 Sep 17;142(6):967-80
	HMRs	Histone methyl readers	HDGFL2	H3K79me3, H4K20me3, H3K36me2, H3K36me3	Nucleic Acids Res. 2020 Jul 9;48(12):6563-6582
	HMRs	Histone methyl readers	HMGB1	H3K9me1, H1	Mol Cell Biol. 2009 Apr;29(7):1959-71
	HMRs	Histone methyl readers	ING1	H3K4me3	Nature volume 442, pages100–103 (2006)
	HMRs	Histone methyl readers	ING2	H3K4me3	Nature volume 442, pages100–103 (2006)
	HMRs	Histone methyl readers	ING3	H2A, H3K4me3, H4	Nature volume 442, pages100–103 (2006)
	HMRs	Histone methyl readers	ING4	H3K4me3	Nature volume 442, pages100–103 (2006)
	HMRs	Histone methyl readers	ING5	H3K4me2, H3K4me3	Nature volume 442, pages100–103 (2006)
	HMRs	Histone methyl readers	L3MBTL1	H1BK26, H4K20	Nat Struct Mol Biol. 2007 Dec;14(12):1229-30.
	HMRs	Histone methyl readers	L3MBTL2	H3K4, H3K9, H3K27, H4K20	J Biol Chem. 2009 Mar 27;284(13):8395-405
	HMRs	Histone methyl readers	L3MBTL3	To specify	Nat Chem Biol. 2013 Mar;9(3):184-91
	HMRs	Histone methyl readers	LBR	To specify	J Biol Chem. 2012 Dec 14; 287(51): 42654–42663
	HMRs	Histone methyl readers	LRWD1	H3K9me3, H3K27me3	Cell 143, 470–484, October 29, 2010
	HMRs	Histone methyl readers	MBTD1	H4K20me1, H4K20me2	Mol Cell. 2016 May 5;62(3):409-421
	HMRs	Histone methyl readers	MORC1	To specify	Nat Commun. 2014 Dec 12;5:5795
	HMRs	Histone methyl readers	MORC3	H3K4me3	J Biol Chem. 2016 Apr 22;291(17):9000-13
	HMRs	Histone methyl readers	MORC4	H3K4me3	J Biol Chem. 2016 Apr 22;291(17):9000-13
	HMRs	Histone methyl readers	MPHOSPH8	H3K9me3, H3K9me2	EMBO J. 2010 Nov 3;29(21):3673-87
	HMRs	Histone methyl readers	MSH6	H3K36me3	Cell. 2013 Apr 25;153(3):590-600
	HMRs	Histone methyl readers	MSL3	H4K20me1	J Biol Chem. 2010 Dec 24;285(52):40879-90.
	HMRs	Histone methyl readers	MTERF1	To specify	Cell 143, 470–484, October 29, 2010
	HMRs	Histone methyl readers	ORC1	H4K20me2	J Biol Chem. 1999 Aug 13;274(33):23027-34.
	HMRs	Histone methyl readers	ORC2	To specify	Cell 143, 470–484, October 29, 2010
	HMRs	Histone methyl readers	ORC3	To specify	Cell 143, 470–484, October 29, 2010
	HMRs	Histone methyl readers	ORC4	To specify	Cell 143, 470–484, October 29, 2010
	HMRs	Histone methyl readers	ORC5	To specify	Cell 143, 470–484, October 29, 2010
	HMRs	Histone methyl readers	PAX6	To specify	Cell 143, 470–484, October 29, 2010
	HMRs	Histone methyl readers	PDP1	H4K20me3	Biochem J. 2012 Mar 15;442(3):527-38
	HMRs	Histone methyl readers	PHF1	To specify	Mol Cell Biol. 2008 Mar;28(5):1862-72.
	HMRs	Histone methyl readers	PHF13	H3K4me2, H3K4me3	eLife 2016;5:e10607
	HMRs	Histone methyl readers	PHF19	To specify	Gene. 2004 Dec 8;343(1):69-78.
	HMRs	Histone methyl readers	PHF20	H3K4, H4	Cell Rep. 2016 Oct 18;17(4):1158-1170
	HMRs	Histone methyl readers	PHF20L1	H3K4me, H3K27me2	Sci Adv. 2020 Apr 15;6(16):eaaz0356
	HMRs	Histone methyl readers	POGZ	H3K9me3	Cell. 2010 Sep 17;142(6):967-80
	HMRs	Histone methyl readers	PWWP2B	H3K36me3	Nat Commun. 2018 Sep 18;9(1):3798
	HMRs	Histone methyl readers	PYGO1	To specify	J Mol Biol. 2010 Sep 3;401(5):969-84
	HMRs	Histone methyl readers	PYGO2	To specify	J Mol Biol. 2010 Sep 3;401(5):969-84
	HMRs	Histone methyl readers	RAG2	H3K4me3	Nature. 2007 Dec 13; 450(7172): 1106–1110
	HMRs	Histone methyl readers	SFMBT1	H4K20	Genes Dev. 2013 Apr 1;27(7):749-66
	HMRs	Histone methyl readers	SFMBT2	H3K9me2, H3K9me3, H3K27me3, H4K20me2, H4K20me3	J Biosci. 2013 Mar;38(1):105-12
	HMRs	Histone methyl readers	SGF29	H3K4me, H3K4me3	EMBO J. 2011 Jun 17;30(14):2829-42
	HMRs	Histone methyl readers	SPIN1	To specify	J Biol Chem. 2011 Jan 7;286(1):521-9.
	HMRs	Histone methyl readers	SPIN2A	H3K4me3	J Biol Chem. 2017 Dec 22;292(51):20808-20817
	HMRs	Histone methyl readers	SPIN2B	To specify	J Biol Chem. 2017 Dec 22;292(51):20808-20817
	HMRs	Histone methyl readers	SPIN3	To specify	J Biol Chem. 2017 Dec 22;292(51):20808-20817
	HMRs	Histone methyl readers	SPIN4	To specify	J Biol Chem. 2017 Dec 22;292(51):20808-20817
	HMRs	Histone methyl readers	SUZ12	DNA motif	Cell 143, 470–484, October 29, 2010
	HMRs	Histone methyl readers	TDRD3	H3R17me2a, H4R3me2a	Molecular Cell40, 1016–1023, December 22, 2010
	HMRs	Histone methyl readers	TP53BP1	H4K79me2, H4K20me2	Nature. 2004 Nov 18;432(7015):406-11
	HMRs	Histone methyl readers	UBTF	To specify	Cell 143, 470–484, October 29, 2010
	HMRs	Histone methyl readers	WDR5	H3A1, H3R2, H3T3, H3K4, H3K4me1, H3K4me2, H3K4me3	Nature Structural & Molecular Biology volume 13, pages698–703 (2006)
	HMRs	Histone methyl readers	ZCWPW1	H3K4me, H3K36me3	Elife. 2020 Aug 3;9:e53392
	HMRs	Histone methyl readers	ZCWPW2	H3K4me3	J Biol Chem. 2016 Apr 22;291(17):9000-13
	HARs	Histone acetyl readers	ATAD2	H3K14ac	Proc Natl Acad Sci U S A. 2007 Nov 13;104(46):18067-72.
	HARs	Histone acetyl readers	ATAD2B	H1.4, H2A, H2B, H3, H4	Cell. 2012 Mar 30;149(1):214-31.
	HARs	Histone acetyl readers	BAZ1B	H2AXT142, H3	Nature. 2009 Jan 1;457(7225):57-62.
	HARs	Histone acetyl readers	BRD1	H3K36me3, H3	PLoS One. 2011;6(6):e18919.
	HARs	Histone acetyl readers	BRD2	H3K9me2, H3K14me2, H4K5ac, H4K12ac	Mol Cell. 2008 Apr 11;30(1):51-60.
	HARs	Histone acetyl readers	BRD3	H3K9me2, H3K14me2, H4K5ac, H4K12ac	Mol Cell. 2008 Apr 11;30(1):51-60.
	HARs	Histone acetyl readers	BRD7	H3K9ac, H3K14ac, H3K8ac	Biochem J. 2003 Apr 15;371(Pt 2):385-93.
	HARs	Histone acetyl readers	BRD9	H3	Cell. 2012 Mar 30;149(1):214-31.
	HARs	Histone acetyl readers	BRDT	H4K5ac, H4K8ac	Cell. 2012 Aug 17;150(4):673-84.
	HARs	Histone acetyl readers	BRPF1	H4K5ac, H4K8ac, H4K12ac	Cell 149, 214–231, March 30, 2012
	HARs	Histone acetyl readers	BRPF3	To specify	Mol Cell. 2006 Jan 6;21(1):51-64.
	HARs	Histone acetyl readers	BRWD1	H3	Cell. 2012 Mar 30;149(1):214-31.
	HARs	Histone acetyl readers	BRWD3	H3	Cell. 2012 Mar 30;149(1):214-31
	HARs	Histone acetyl readers	CECR2	H2A, H3	Cell. 2012 Mar 30;149(1):214-31.
	HARs	Histone acetyl readers	DEK	H4	Biochem Biophys Res Commun. 2007 Jul 13;358(4):1008-14
	HARs	Histone acetyl readers	DPF1	To specify	Acta Naturae. 2020 Oct-Dec; 12(4): 57–65.
	HARs	Histone acetyl readers	DPF2	To specify	Acta Naturae. 2020 Oct-Dec; 12(4): 57–65.
	HARs	Histone acetyl readers	DPF3	To specify	Acta Naturae. 2020 Oct-Dec; 12(4): 57–65.
	HARs	Histone acetyl readers	MLLT3	H3K9ac	Cell. 2014 Oct 23;159(3):558-71.
	HARs	Histone acetyl readers	PBRM1	H3	Cell. 2012 Mar 30;149(1):214-31.
	HARs	Histone acetyl readers	PHIP	H3	Cell. 2012 Mar 30;149(1):214-31.
	HARs	Histone acetyl readers	SMARCA2	H3, DNA motif	Cell. 2012 Mar 30;149(1):214-31.
	HARs	Histone acetyl readers	SMARCA4	H3, H4	Chembiochem. 2007 Jul 23;8(11):1308-16.
	HARs	Histone acetyl readers	SP100	To specify	Proc Natl Acad Sci U S A. 1998 Jun 23;95(13):7316-21.
	HARs	Histone acetyl readers	SP140	H3	Cell. 2012 Mar 30;149(1):214-31.
	HARs	Histone acetyl readers	TAF1	H3, H4	Cell. 1996 Dec 27;87(7):1261-70.
	HARs	Histone acetyl readers	TAF1L	H1.4ac, H2Aac, H2Bac, H3ac, H4ac	Cell. 2012 Mar 30;149(1):214-31.
	HARs	Histone acetyl readers	TRIM24	H3K4ac, H3K23ac	Nature volume 468, pages927–932 (2010)
	HARs	Histone acetyl readers	TRIM28	H3	Cell. 2012 Mar 30;149(1):214-31.
	HARs	Histone acetyl readers	TRIM33	H3K9me3, H3K18ac	J Biol Chem. 2013 Nov 8;288(45):32357-32369.
	HARs	Histone acetyl readers	TRIM66	H3R2K4 and H3K56ac	Nature Communications volume 10, Article number: 4273 (2019)
	HARs	Histone acetyl readers	ZMYND11	H3.3K36me3	Cell Res. 2014 Jul;24(7):890-3.
	HARs	Histone acetyl readers	ZMYND8	H3K4me1-H3K14ac	Molecular Cell63, 470–484

## Sheet: Suppl Table 2
Class	Family	Full name	Gene symbol	ENTREZID
Writer	DNMTs	DNA methyltransferases	DNMT1	1786
	DNMTs	DNA methyltransferases	DNMT3A	1788
	DNMTs	DNA methyltransferases	DNMT3B	1789
	KMTs	Lysisne (K) methyltransferase	EHMT2	10919
	KMTs	Lysisne (K) methyltransferase	EZH2	2146
	HATs	Histone acetyl transferases	KAT7	11143
	KMTs	Lysisne (K) methyltransferase	KMT2E	55904
	HATs	Histone acetyl transferases	NAA50	80218
	KMTs	Lysisne (K) methyltransferase	NSD1	64324
	KMTs	Lysisne (K) methyltransferase	NSD2	7468
	KMTs	Lysisne (K) methyltransferase	MECOM	2122
	KMTs	Lysisne (K) methyltransferase	SETD2	29072
	KMTs	Lysisne (K) methyltransferase	SETD4	54093
	PRMTs	Arginine (R) methyltransferases	PRMT3	10196
	KMTs	Lysisne (K) methyltransferase	SUV39H1	6839
	KMTs	Lysisne (K) methyltransferase	SUV39H2	79723
	KMTs	Lysisne (K) methyltransferase	SMYD5	10322
	KMTs	Lysisne (K) methyltransferase	SETD3	84193
	KMTs	Lysisne (K) methyltransferase	SETD7	80854
Eraser	HDACs	Histone deacetylases	HDAC1	3065
	HDACs	Histone deacetylases	HDAC11	79885
	HDACs	Histone deacetylases	HDAC2	3066
	HDMs	Histone demethylase	KDM1A	23028
	HDMs	Histone demethylase	KDM3A	55818
	HDMs	Histone demethylase	KDM3B	51780
	HDMs	Histone demethylase	KDM5B	10765
	TETs	Tet methylcytosine dioxygenases	TET1	80312
	TETs	Tet methylcytosine dioxygenases	TET3	200424
	HDMs	Histone demethylase	KDM4B	23030
	HDMs	Histone demethylase	KDM8	79831
	HDACs	Histone deacetylases	SIRT2	22933
Reader	HARs	Histone acetyl readers	ATAD2	29028
	HMRs	Histone methyl readers	ATRX	546
	HARs	Histone acetyl readers	BAZ1B	9031
	MBPs	Methylated CpG binding proteins	BAZ2A	11176
	HMRs	Histone methyl readers	BPTF	2186
	HARs	Histone acetyl readers	BRD3	8019
	HARs	Histone acetyl readers	BRD7	29117
	HARs	Histone acetyl readers	BRPF1	7862
	HARs	Histone acetyl readers	BRPF3	27154
	HMRs	Histone methyl readers	CBX1	10951
	HMRs	Histone methyl readers	CBX2	84733
	HMRs	Histone methyl readers	CBX3	11335
	HMRs	Histone methyl readers	CBX5	23468
	HMRs	Histone methyl readers	CDYL	9425
	HMRs	Histone methyl readers	CHD8	57680
	MBPs	Methylated CpG binding proteins	CHTOP	26097
	HARs	Histone acetyl readers	DEK	7913
	HARs	Histone acetyl readers	DPF2	5977
	HMRs	Histone methyl readers	EED	8726
	HMRs	Histone methyl readers	L3MBTL1	26013
	HMRs	Histone methyl readers	LBR	3930
	HMRs	Histone methyl readers	MSH6	2956
	HMRs	Histone methyl readers	ORC1	4998
	HMRs	Histone methyl readers	PHF19	26147
	HARs	Histone acetyl readers	PHIP	55023
	HMRs	Histone methyl readers	POGZ	23126
	HMRs	Histone methyl readers	PYGO2	90780
	HARs	Histone acetyl readers	SMARCA4	6597
	HMRs	Histone methyl readers	SPIN1	10927
	HMRs	Histone methyl readers	SPIN4	139886
	HMRs	Histone methyl readers	SUZ12	23512
	HARs	Histone acetyl readers	TAF1	6872
	HMRs	Histone methyl readers	TP53BP1	7158
	HARs	Histone acetyl readers	TRIM24	8805
	HARs	Histone acetyl readers	TRIM28	10155
	HARs	Histone acetyl readers	TRIM33	51592
	HMRs	Histone methyl readers	UBTF	7343
	MBPs	Methylated CpG binding proteins	UHRF1	29128
	HARs	Histone acetyl readers	ZMYND8	23613
	HARs	Histone acetyl readers	SMARCA2	6595
	HMRs	Histone methyl readers	ZCWPW1	55063

## Sheet: Suppl Table 3
TCGA-LIHC	EpiG1T	EpiG2T	EpiG3T	EpiG4T	EpiG5T		ICGC-LIRI-JP	EpiG1L	EpiG2L	EpiG3L	EpiG4L	EpiG5L
No. of samples	71	112	66	65	57		No. of samples	35	30	57	58	23
Sex (male %)	53.7%	66.4%	60.9%	75.4%	82.1%		Sex (male %)	0.86	0.8	0.72	0.68	0.78
Age (SD)	56 (14)	61 (14)	56 (14)	60 (12)	63 (12)		Age (SD)	69 (9.1)	70.5 (10.3)	68 (9.8)	69 (12)	65 (7.4)
AJCC Stages (%)							Etiology (%)
Stage I	24 (39)	62 (62)	22 (35)	34 (56)	26 (49)		HCV	24 (69)	14 (47)	31 (54)	30 (53)	18 (78)
Stage II	17 (28)	17 (17)	15 (24)	17 (28)	15 (28)		HBV	6 (17)	8 (27)	16 (28)	17 (30)	5 (22)
Stage III	19 (31)	19 (19)	25 (40)	8 (13)	12 (23)		HBV + HCV	0	0	1 (2)	3 (5)	0
Stage IV	1 (2)	2 (2)	0	2 (3)	0		NBNC	5 (14)	8 (27)	9 (16)	7 (12)	0
Etiology (%)							Smoking %	66	66	50	59	55
HCV/HBV	1 (2)	2 (2)	2 (3)	1 (2)	0		Alcohol Consumption
HBV	18 (29)	20 (19)	17 (28)	23 (40)	17 (31)		0	13 (38)	9 (31)	20 (38)	27 (47)	9 (45)
HCV	9 (14)	14 (13)	7 (11)	6 (11)	11 (20)		1	7 (21)	4 (14)	10 (19)	9 (16)	1 (5)
NAFLD (MASH)	2 (3)	7 (7)	1 (2)	0	2 (4)		2	7 (21)	10 (34)	20 (38)	18 (32)	3 (15)
Alcohol	9 (14)	22 (21)	19 (31)	13 (23)	10 (18)		3	7 (21)	6 (21)	3 (6)	3 (5)	7 (35)
Hereditary	3 (5)	3 (3)	1 (2)	1 (2)	0		TNM Stage
Other	2 (3)	6 (6)	1 (2)	1 (2)	2 (4)		Stage I	2 (6)	4 (13)	10 (18)	7 (12)	8 (35)
None	19 (30)	30 (29)	13 (21)	12 (21)	13 (24)		Stage II	20 (57)	11 (37)	28 (49)	25 (44)	12 (52)
Fibrosis Ishak (S)							Stage III	12 (34)	11 (37)	15 (26)	18 (32)	3 (13)
0	12 (38)	30 (41)	6 (21)	13 (37)	10 (27)		Stage IV	1 (3)	4 (13)	4 (7)	7 (12)	0
2025-02-01	4 (12)	9 (12)	6 (21)	5 (14)	4 (11)		Tumor Grade (%)
2025-04-03	6 (19)	8 (11)	4 (14)	4 (11)	6 (16)		G1	4 (11)	2 (7)	13 (23)	3 (5)	9 (39)
5	2 (6)	3 (4)	1 (4)	2 (6)	0		G2	28 (80)	19 (63)	39 (68)	49 (84)	14 (61)
6	8 (25)	23 (32)	11 (39)	11 (31)	17 (46)		G3	3 (9)	8 (27)	5 (9)	6 (10)	0
Child-Pugh Grade							G4	0	1 (3)	0	0	0
A	32 (89)	64 (89)	33 (92)	45 (96)	37 (88)		Fibrosis
B	4 (11)	7 (10)	3 (8)	2 (4)	5 (12)		0	1 (3)	2 (7)	5 (9)	1 (2)	0
C	0	1 (1)	0	0	0		1	6 (17)	6 (20)	7 (12)	7 (12)	1 (4)
Adjacent-Hepatic tissue inflammation extent-type (%)							2	11 (31)	3 (10)	6 (11)	17 (30)	5 (22)
None	19 (50)	46 (33)	12 (53)	17 (46)	19 (41)		3	5 (14)	9 (30)	17 (30)	12 (21)	5 (22)
Mild	20 (48)	26 (59)	17 (38)	17 (46)	16 (40)		4	12 (34)	10 (33)	22 (39)	20 (35)	12 (52)
Severe	1 (2)	6 (8)	3 (9)	3 (8)	4 (10)		Portal Vein Invasion
Neoplasm histological grade							0	26 (74)	22 (73)	46 (81)	39 (68)	21 (91)
G1	6 (9)	24 (22)	1 (2)	10 (16)	11 (20)		1	9 (26)	7 (23)	7 (12)	12 (21)	2 (9)
G2	30 (46)	62 (57)	22 (34)	32 (52)	26 (47)		2	0	0	1 (2)	3 (5)	0
G3	26 (40)	22 (20)	38 (59)	15 (25)	16 (29)		3	0	1 (3)	2 (4)	2 (4)	0
G4	3 (5)	0	3 (5)	4 (7)	2 (4)		4	0	0	1 (2)	1 (2)	0
Vascular Tumor Invasion							Vein Invasion
Macro	3 (5)	3 (3)	5 (12)	3 (5)	0		0	28 (80)	25 (83)	48 (84)	41 (72)	23 (100)
Micro	21 (36)	22 (23)	12 (28)	19 (33)	15 (31)		1	6 (17)	4 (13)	8 (14)	14 (25)	0
None	35 (59)	70 (74)	26 (60)	35 (61)	33 (69)		2	1 (3)	1 (3)	1 (2)	2 (4)	0
Creatinine							Artery Invasion
HIGH	4 (8)	7 (8)	0	4 (8)	0		0	35 (100)	30 (100)	57 (100)	56 (98)	23 (100)
NORMAL	35 (70)	75 (82)	34 (79)	40 (77)	44 (92)		1	0	0	0	1 (2)	0
LOW	11 (22)	9 (10)	9 (21)	8 (15)	4 (8)		Bile Duct Invasion
Alpha-fetoprotein							0	34 (97)	30 (100)	52 (91)	50 (88)	23 (100)
HIGH	36 (75)	34 (47)	34 (83)	26 (54)	14 (32)		1	1 (3)	0	3 (5)	5 (9)	0
NORMAL	11 (23)	38 (53)	7 (17)	22 (46)	30 (68)		2	0	0	1 (2)	0	0
LOW	1 (2)	0	0	0	0		3	0	0	0	1 (2)	0
Platelet							4	0	0	1 (2)	1 (2)	0
HIGH	6 (12)	4 (4)	2 (5)	4 (8)	2 (4)		Mutational Status (%)
NORMAL	35 (69)	69 (74)	33 (77)	37 (70)	37 (74)		CTNNB1	71.4	23.3	19.3	17.2	13
LOW	10 (20)	20 (22)	8 (19)	12 (23)	11 (22)		TP53	5.7	10	7	19	13
Albumin
HIGH	3 (6)	3 (3)	0	1 (2)	1 (2)
NORMAL	36 (73)	68 (76)	34 (79)	37 (71)	33 (69)
LOW	10 (20)	19 (21)	9 (21)	14 (27)	14 (29)
Mutational
Status (%)
TP53	37.3	19.1	53.1	21.3	26.8
CTNNB1	9	17.3	18.8	37.7	60.7

## Sheet: Suppl Table 4
68 genes Upregulated	28 genes Downregulated
ASH1L	ARID4A
ATAD2	BAZ2B
BAZ2A	CBX7
BRD9	DNMT3L
BRPF1	DPF3
CBX1	HDAC6
CBX2	JMJD1C
CBX3	KAT2B
CBX4	KAT8
CBX5	KDM6B
CBX8	KDM8
CDYL	MORC3
CHD4	PADI4
CHD8	PRMT9
CHTOP	SETD3
DEK	SETD7
DIDO1	SIRT1
DNMT1	SIRT2
DNMT3A	SIRT3
DNMT3B	SIRT5
DPF2	SMARCA2
EED	ZCWPW1
EHMT2
EZH2
GATAD1
HDAC1
HDAC11
HDAC2
JMJD6
KAT2A
KAT7
KDM1A
KDM3A
KDM3B
KDM5B
L3MBTL1
LBR
MECOM
MSH6
NSD1
NSD2
ORC1
PHF19
PHF20L1
PHIP
PRMT3
PYGO2
SETD4
SETDB1
SIRT7
SMARCA4
SMYD2
SMYD3
SMYD5
SPIN3
SPIN4
SUV39H1
SUV39H2
SUZ12
TET1
TET3
TP53BP1
TRIM24
TRIM28
UBTF
UHRF1
WDR5
ZMYND8
